# Supplementary material for: Identification and DNA Marker Development for a Wheat-Leymus mollis 2Ns (2D) Disomic Chromosome Substitution
Source: Int J Mol Sci. 2022 Feb 28;23(5):2676. doi: 10.3390/ijms23052676 (PMC8911044; doi:10.3390/ijms23052676)
Supplement: Supplementary file 1 [file ijms-23-02676-s001.zip]

Archive with 1 entries (1 files):
- ijms-1548534-supplementary.pdf
